# Supplementary material for: Program Evaluation and Refinement of the “Safe Functional Home Exercise” Program for Improving Physical Activity in Older People with Dementia Who Receive Home Care
Source: Healthcare (Basel). 2024 Jan 10;12(2):166. doi: 10.3390/healthcare12020166 (PMC10815054; doi:10.3390/healthcare12020166)
Supplement: Supplementary file 1 [file healthcare-12-00166-s001.zip]

Archive with 1 entries (1 files):
- healthcare-2798778-supplementary.pdf
